# Supplementary material for: Morphological changes in the meibomian glands of patients with phlyctenular keratitis: a multicenter cross-sectional study
Source: BMC Ophthalmol. 2016 Oct 10;16:178. doi: 10.1186/s12886-016-0347-5 (PMC5057486; doi:10.1186/s12886-016-0347-5)
Supplement: Additional file 1: — Summary of 13 patients with phlyctenular keratitis. (XLSX 11 kb) [file 12886_2016_347_MOESM1_ESM.xlsx]

## Sheet: Sheet1
ID	gender	age range	eye	corneal nodule	NV	SPK	hypermia	MG score upper	MG score lower	Total	hisotry of chalazia
O-1	F	20-30	L	+	+	+		3	2	5	+
M-1	F	20-30	L	+	+	+	+	3	3	6
M-2	F	10-20	R	+	+	+		2	2	4
			L	+	+	+	+	3	2	5
M-3	F	10-20	R	+	+	+	+	3	3	6
			L	+	+	+	+	3	3	6
Y-1	F	30-40	R	+	+	+	+	3	3	6
			L	+	+	+	+	3	2	5
Y-2	F	10-20	L	+	+	+	+	2	3	5
N-1	M	10-20	R	+	+	+	+	3	3	6	+
E-1	M	0-10	L	+	+	+	+	3	3	6	+
E-2	M	0-10	R	+	+	+	+	3	3	6	+
E-3	M	0-10	L	+	+	+	+	3	3	6
E-4	F	10-20	L	+	+	+	+	3	3	6	+
Y-3	F	10-20	R	+	+	+	+	3	2	5	―
Y-4	F	10-20	R	+	+	+	+	3	2	5	―
	F		L	+	+	+	+	3	2	5
